# Supplementary material for: Nomogram based on autophagy related genes for predicting the survival in melanoma
Source: BMC Cancer. 2021 Nov 22;21:1258. doi: 10.1186/s12885-021-08928-9 (PMC8607622; doi:10.1186/s12885-021-08928-9)
Supplement: Supplementary file 6 — Additional file 6: Table S2. Enrichment for low-risk patients in KEGG and HALLMARK analysis. [file 12885_2021_8928_MOESM6_ESM.xlsx]

## Sheet: Sheet1
NAME	SIZE	ES	NES	NOM p-val	FDR q-val
Enrichment for low-risk patients in KEGG analysis
KEGG_VIRAL_MYOCARDITIS	56	-0.788648	-2.20437	0	0.00419041
KEGG_FC_GAMMA_R_MEDIATED_PHAGOCYTOSIS	88	-0.602069	-2.19662	0	0.0020952
KEGG_TOLL_LIKE_RECEPTOR_SIGNALING_PATHWAY	80	-0.712192	-2.14716	0	0.00628874
KEGG_CHEMOKINE_SIGNALING_PATHWAY	152	-0.671639	-2.14697	0	0.00471655
KEGG_CYTOKINE_CYTOKINE_RECEPTOR_INTERACTION	165	-0.749211	-2.12937	0	0.00397908
KEGG_CELL_ADHESION_MOLECULES_CAMS	109	-0.745777	-2.12855	0	0.0033159
KEGG_ANTIGEN_PROCESSING_AND_PRESENTATION	57	-0.827219	-2.12075	0	0.00304774
KEGG_LEUKOCYTE_TRANSENDOTHELIAL_MIGRATION	91	-0.648369	-2.11946	0	0.00266677
KEGG_NATURAL_KILLER_CELL_MEDIATED_CYTOTOXICITY	93	-0.729397	-2.10988	0	0.00268822
KEGG_LEISHMANIA_INFECTION	62	-0.820103	-2.1011	0	0.0024194
KEGG_NOD_LIKE_RECEPTOR_SIGNALING_PATHWAY	54	-0.734585	-2.08657	0	0.00323322
KEGG_JAK_STAT_SIGNALING_PATHWAY	99	-0.664196	-2.08072	0	0.00307786
KEGG_SYSTEMIC_LUPUS_ERYTHEMATOSUS	45	-0.893774	-2.06824	0	0.00339072
KEGG_APOPTOSIS	79	-0.631599	-2.04863	0	0.00409058
KEGG_T_CELL_RECEPTOR_SIGNALING_PATHWAY	96	-0.682055	-2.048	0	0.00381788
KEGG_HEMATOPOIETIC_CELL_LINEAGE	63	-0.811961	-2.04468	0	0.00422691
KEGG_B_CELL_RECEPTOR_SIGNALING_PATHWAY	72	-0.680458	-2.02345	0.0019305	0.0054092
KEGG_CYTOSOLIC_DNA_SENSING_PATHWAY	39	-0.683865	-1.97432	0	0.00847735
KEGG_TRYPTOPHAN_METABOLISM	30	-0.636681	-1.97241	0	0.00848733
KEGG_FC_EPSILON_RI_SIGNALING_PATHWAY	60	-0.588441	-1.96048	0	0.00921879
KEGG_COMPLEMENT_AND_COAGULATION_CASCADES	44	-0.729833	-1.93431	0	0.0122298
KEGG_MAPK_SIGNALING_PATHWAY	200	-0.488519	-1.93188	0	0.0120671
KEGG_PRION_DISEASES	29	-0.618727	-1.90906	0.00201207	0.0149023
KEGG_RIG_I_LIKE_RECEPTOR_SIGNALING_PATHWAY	50	-0.623489	-1.90882	0	0.0142814
KEGG_INTESTINAL_IMMUNE_NETWORK_FOR_IGA_PRODUCTION	32	-0.879867	-1.87264	0	0.0211666
KEGG_PROTEASOME	42	-0.569701	-1.8409	0.0231214	0.0276664
KEGG_TYPE_I_DIABETES_MELLITUS	32	-0.87941	-1.82673	0	0.0319129
KEGG_NEUROACTIVE_LIGAND_RECEPTOR_INTERACTION	79	-0.565124	-1.8226	0.00400802	0.031986
KEGG_PRIMARY_IMMUNODEFICIENCY	29	-0.857777	-1.77791	0.0019084	0.0477037
KEGG_SNARE_INTERACTIONS_IN_VESICULAR_TRANSPORT	36	-0.502046	-1.7744	0.019685	0.0475551
KEGG_ENDOCYTOSIS	163	-0.415572	-1.76792	0.00562852	0.048164
KEGG_ADIPOCYTOKINE_SIGNALING_PATHWAY	54	-0.497324	-1.76385	0.00381679	0.0481503
KEGG_AMYOTROPHIC_LATERAL_SCLEROSIS_ALS	39	-0.486664	-1.76249	0.00795229	0.047052
KEGG_ASTHMA	18	-0.948246	-1.75905	0	0.0471504
KEGG_AUTOIMMUNE_THYROID_DISEASE	28	-0.902258	-1.75228	0	0.048545
KEGG_ALLOGRAFT_REJECTION	29	-0.90371	-1.74788	0	0.0491794
Enrichment for low-risk patients in Hallmark analysis
HALLMARK_IL2_STAT5_SIGNALING	183	-0.652493	-2.21647	0	0.00389053
HALLMARK_COMPLEMENT	174	-0.673003	-2.13639	0	0.00409911
HALLMARK_APOPTOSIS	151	-0.568248	-2.10826	0	0.00500673
HALLMARK_IL6_JAK_STAT3_SIGNALING	76	-0.785543	-2.09948	0	0.00375504
HALLMARK_INFLAMMATORY_RESPONSE	170	-0.749517	-2.09816	0	0.00300404
HALLMARK_ALLOGRAFT_REJECTION	172	-0.826931	-2.07767	0	0.00292153
HALLMARK_INTERFERON_GAMMA_RESPONSE	192	-0.821871	-2.04814	0	0.00358916
HALLMARK_INTERFERON_ALPHA_RESPONSE	95	-0.832651	-2.00372	0	0.00529213
HALLMARK_KRAS_SIGNALING_UP	167	-0.630267	-1.94354	0.00190476	0.00916074
HALLMARK_TNFA_SIGNALING_VIA_NFKB	191	-0.631272	-1.90894	0	0.0113878
HALLMARK_PI3K_AKT_MTOR_SIGNALING	97	-0.439959	-1.80741	0.00383142	0.0263289
